# Supplementary material for: A circumpolar dust conveyor in the glacial Southern Ocean
Source: Nat Commun. 2020 Nov 9;11:5655. doi: 10.1038/s41467-020-18858-y (PMC7652835; doi:10.1038/s41467-020-18858-y)
Supplement: Supplementary file 2 — Supplementary Data 1 [file 41467_2020_18858_MOESM2_ESM.xlsx]

## Sheet: Supplementary Data File 1
Supplementary Data File 1: Results of Last Glacial Maximum dust fraction samples (<5 µm) from the South Pacific.
All data shown from HCl/EDTA leached samples (see Methods and Supplementary Note 1 for further details). Trace element results highlighted in red indicate samples analysed near the limit of detection.														Repeat analyses
Lab ID	Core	Ocean area	Core depth (cm)	Lat. (°N)	Long. (°E)	Water depth (m)	Age reference	Digest weight (mg)+	143Nd/144Ndnorm.a	2SEb	ɛNdc	2SE	2SDd	143Nd/144Ndnorm.a	2SE	ɛNd	2SE	87Sr/86Srnorm.a	2SE	2SDd	207Pb/204Pbnorm.a	2SE	2SDd	206Pb/204Pbnorm.a	2SE	2SDd	208Pb/204Pbnorm.a	2SE	2SDd	208Pb/206Pbnorm.a	2SE	2SDd	207Pb/206Pbnorm.a	2SE	2SDd	Sr (µg/g)	Zr (µg/g)	Ba (µg/g)	La (µg/g)	Ce (µg/g)	Pr (µg/g)	Nd (µg/g)	Sm (µg/g)	Eu (µg/g)	Gd (µg/g)	Tb (µg/g)	Dy (µg/g)	Ho (µg/g)	Er (µg/g)
E5	PS75/097-4	SW Pacific	13-14	-59.7004	-171.357	-4675	1	51.4	0.5124	1.00136e-05	-4.64748	0.195425	0.398055					0.710334	1.32522e-05	2.65683e-05	15.6445	0.000494714	0.00159185	18.7978	0.000600328	0.00255989	38.8108	0.0013729	0.00710118	2.06464	2.66343e-05	0.000278409	0.832253	7.13649e-06	9.22859e-05	82.866	64.0152	311.827	6.21654	12.5885	1.45778	5.60895	1.08512	0.282894	1.09974	0.175292	1.04874	0.221206	0.680058
E3	PS75/097-4	SW Pacific	16.5-17.5	-59.7004	-171.357	-4675	1	51.2	0.512399	9.98404e-06	-4.653	0.194849	0.398055					0.710103	1.07786e-05	2.65683e-05	15.6502	0.000451204	0.00159185	18.8615	0.000503566	0.00255989	38.901	0.00114867	0.00710118	2.06247	2.11116e-05	0.000278409	0.82975	7.08143e-06	9.22859e-05	67.7113	40.9607	199.212	4.5918	9.04805	1.07363	4.221	0.834375	0.228809	0.827734	0.135742	0.800781	0.171875	0.526074
D3	PS75/097-4	SW Pacific	20.5-21.5	-59.7004	-171.357	-4675	1	58.3	0.512401	1.09103e-05	-4.61646	0.212925	0.398055					0.709941	1.37969e-05	2.65683e-05	15.6438	0.00047228	0.00159185	18.7945	0.000517109	0.00255989	38.8105	0.0011691	0.00710118	2.06503	2.00148e-05	0.000278409	0.832358	9.18287e-06	9.22859e-05	90.6473	59.3196	331.655	6.06381	12.2384	1.45232	5.51569	1.11312	0.290487	1.10606	0.173756	1.07401	0.219897	0.689194
D4	PS75/097-4	SW Pacific	27-28	-59.7004	-171.357	-4675	1	53.2	0.512411	1.10309e-05	-4.42088	0.215274	0.398055					0.709979	1.60695e-05	2.65683e-05	15.6486	0.000479821	0.00159185	18.8611	0.000591245	0.00255989	38.8828	0.00122755	0.00710118	2.06154	1.66768e-05	0.000278409	0.829667	7.1401e-06	9.22859e-05	82.9055	43.6511	227.952	5.19041	10.3737	1.23327	4.84333	0.964004	0.267083	0.939724	0.155451	0.926316	0.196805	0.588534
E6	PS75/097-4	SW Pacific	30.5-31.5	-59.7004	-171.357	-4675	1	56.4	0.512417	1.2052e-05	-4.3134	0.235199	0.398055					0.710079	1.4268e-05	2.65683e-05	15.649	0.000427983	0.00159185	18.8522	0.00051733	0.00255989	38.8798	0.0011483	0.00710118	2.06236	2.3501e-05	0.000278409	0.83009	8.66514e-06	9.22859e-05	81.8395	51.5321	260.898	5.96241	11.6911	1.34238	5.49778	1.09947	0.290367	1.06259	0.171631	1.02996	0.216135	0.668351
I3	PS75/093-1	SW Pacific	58.5-59.5	-60.8722	-169.548	-3762	1,2	61.5	0.512396	9.73809e-06	-4.71192	0.19005	0.398055					0.710592	1.11854e-05	2.65683e-05	15.656	0.000532053	0.00159185	18.9059	0.000606795	0.00255989	38.9098	0.00139949	0.00710118	2.05806	3.25888e-05	0.000278409	0.828094	1.123e-05	9.22859e-05	18.3288	10.8585	41.6372	1.14276	2.08959	0.247317	0.976423	0.180488	0.0587184	0.186829	0.0321951	0.197886	0.042439	0.126911
G5	PS75/093-1	SW Pacific	63.5-64.5	-60.8722	-169.548	-3762	1,2	61.7	0.512377	9.18178e-06	-5.09797	0.1792	0.398055					0.710722	1.62907e-05	2.65683e-05	15.6546	0.000739822	0.00159185	18.9009	0.000723631	0.00255989	38.9057	0.00194014	0.00710118	2.05842	4.57302e-05	0.000278409	0.828239	1.40054e-05	9.22859e-05	25.0817	17.5298	65.5096	1.77407	3.31232	0.398541	1.54303	0.286224	0.0845162	0.283306	0.0463533	0.313452	0.0640194	0.195624
G6	PS75/093-1	SW Pacific	73-74	-60.8722	-169.548	-3762	1,2	55.1	0.512388	7.104e-06	-4.87053	0.138645	0.398055					0.71049	1.08103e-05	2.65683e-05	15.6537	0.000671571	0.00159185	18.9057	0.000668671	0.00255989	38.923	0.0022653	0.00710118	2.05881	5.99249e-05	0.000278409	0.827993	1.23544e-05	9.22859e-05	35.9305	26.9468	96.9381	2.76025	5.23775	0.612341	2.41652	0.475045	0.129136	0.433152	0.0747731	0.457804	0.0970962	0.28775
H6	PS75/093-1	SW Pacific	78.5-79.5	-60.8722	-169.548	-3762	1,2	59.2	0.512379	8.85056e-06	-5.05225	0.172735	0.398055					0.710605	1.49283e-05	2.65683e-05	15.6542	0.000760915	0.00159185	18.9007	0.000731318	0.00255989	38.9287	0.002315	0.00710118	2.0596	5.46978e-05	0.000278409	0.828231	1.19193e-05	9.22859e-05	71.3172	51.5872	214.145	6.02196	11.1792	1.33024	5.31883	1.04932	0.27232	0.992736	0.157264	1.00346	0.207939	0.617905
I4	PS75/093-1	SW Pacific	84-85	-60.8722	-169.548	-3762	1,2	53.6	0.51238	1.03608e-05	-5.03225	0.202209	0.398055					0.710591	1.68148e-05	2.65683e-05	15.6531	0.00057781	0.00159185	18.8928	0.000746941	0.00255989	38.9137	0.00162532	0.00710118	2.05975	3.18028e-05	0.000278409	0.828525	9.20311e-06	9.22859e-05	67.6804	46.0815	204.772	5.22444	9.88862	1.1875	4.59524	0.874067	0.234233	0.899689	0.144403	0.897295	0.181343	0.534795
I5	PS75/093-1	SW Pacific	88-89	-60.8722	-169.548	-3762	1,2	66.8	0.51238	9.00278e-06	-5.04093	0.175705	0.398055					0.710904	1.4876e-05	2.65683e-05	15.6526	0.000605936	0.00159185	18.8783	0.000806445	0.00255989	38.9025	0.0017297	0.00710118	2.06073	3.29721e-05	0.000278409	0.829138	1.26315e-05	9.22859e-05	55.3693	35.8981	163.655	4.04566	7.53683	0.902545	3.51467	0.673054	0.175528	0.668513	0.108533	0.675449	0.140719	0.412425
I6	PS75/093-1	SW Pacific	99-100	-60.8722	-169.548	-3762	1,2	59	0.512381	9.21686e-06	-5.01648	0.179883	0.398055					0.711136	1.37804e-05	2.65683e-05	15.6525	0.000572205	0.00159185	18.8803	0.000625743	0.00255989	38.9082	0.0018411	0.00710118	2.06078	3.91308e-05	0.000278409	0.829035	1.01017e-05	9.22859e-05	67.7163	50.6503	210.724	5.27949	9.97559	1.2039	4.65737	0.900508	0.239768	0.896384	0.147966	0.903983	0.18661	0.578051
B7	PS75/091-3	SW Pacific	183.5-184.5	-63.6943	-169.075	-2940	1	82.2	0.512357	1.43478e-05	-5.48367	0.280036	0.398055					0.71319	2.04892e-05	2.65683e-05	15.6533	0.000367617	0.00159185	18.9003	0.000427633	0.00255989	38.8751	0.00125038	0.00710118	2.05684	2.68834e-05	0.000278409	0.828193	7.89121e-06	9.22859e-05	43.4007	34.7854	156.286	4.76253	8.51582	1.02822	4.01655	0.737409	0.17081	0.729359	0.115328	0.716119	0.148054	0.447141
B8	PS75/091-3	SW Pacific	188-189	-63.6943	-169.075	-2940	1	81.8	0.512397	1.82045e-05	-4.69347	0.355281	0.398055					0.712459	1.29537e-05	2.65683e-05	15.6517	0.000420606	0.00159185	18.8825	0.000393311	0.00255989	38.8452	0.000976218	0.00710118	2.0572	2.03051e-05	0.000278409	0.828898	8.21186e-06	9.22859e-05	31.9687	26.8924	108.382	3.1335	5.95648	0.683863	2.67873	0.514487	0.124309	0.498492	0.0788509	0.507824	0.103178	0.310941
B9	PS75/091-3	SW Pacific	193-194	-63.6943	-169.075	-2940	1	86.8	0.512356	8.52045e-06	-5.49697	0.166299	0.398055					0.71252	1.3033e-05	2.65683e-05	15.6515	0.000736574	0.00159185	18.868	0.000774172	0.00255989	38.8464	0.00196821	0.00710118	2.05887	3.3621e-05	0.000278409	0.829531	1.03364e-05	9.22859e-05	107.564	80.0785	364.706	10.3131	20.6478	2.41498	9.49176	1.7428	0.41982	1.73971	0.270392	1.69654	0.354147	1.06791
B10	PS75/091-3	SW Pacific	198-199	-63.6943	-169.075	-2940	1	80.6	0.512345	7.86394e-06	-5.72238	0.153489	0.398055					0.713497	1.2044e-05	2.65683e-05	15.6544	0.00035875	0.00159185	18.8776	0.000455996	0.00255989	38.8599	0.00102343	0.00710118	2.05854	1.78517e-05	0.000278409	0.829265	6.7111e-06	9.22859e-05	108.831	88.3051	394.622	11.1836	22.199	2.58623	10.1011	1.92984	0.452941	1.93408	0.297891	1.89324	0.383995	1.16749
A15	PS75/085-1	SW Pacific	544.5-545	-61.9397	-160.118	-3734	1	101.4	0.512382	5.87797e-06	-5.00127	0.114719	0.398055	0.512389	1.2508e-05	-4.85153	0.244112	0.711498	2.01398e-05	2.65683e-05	15.6512	0.000417639	0.00159185	18.8901	0.000450435	0.00255989	38.8546	0.00109753	0.00710118	2.05689	2.3296e-05	0.000278409	0.82854	8.59195e-06	9.22859e-05	32.5075	29.616	108.584	2.60848	5.5856	0.614793	2.4426	0.505621	0.123675	0.489218	0.0765286	0.50217	0.104536	0.322485
E4	PS75/085-1	SW Pacific	549-549.5	-61.9397	-160.118	-3734	1	52.7	0.512372	8.43619e-06	-5.18482	0.16465	0.398055					0.711334	1.17191e-05	2.65683e-05	15.6473	0.000508528	0.00159185	18.8817	0.00055189	0.00255989	38.8584	0.00127206	0.00710118	2.05802	2.06906e-05	0.000278409	0.828723	7.36333e-06	9.22859e-05	50.5541	38.0247	152.063	4.41765	8.67116	1.09772	4.15569	0.77277	0.189524	0.722644	0.118596	0.706357	0.14611	0.455882
F9	PS75/082-1	SW Pacific	76.5-77.5	-59.0413	-158.364	-4000	1	58	0.512381	1.02174e-05	-5.01001	0.19941	0.398055					0.710398	1.52427e-05	2.65683e-05	15.6535	0.000495843	0.00159185	18.939	0.00056496	0.00255989	38.9518	0.00133369	0.00710118	2.05672	3.40034e-05	0.000278409	0.826521	1.06067e-05	9.22859e-05	53.8333	35.4297	155.695	4.19259	8.02759	0.952069	3.8256	0.748879	0.188505	0.722529	0.113966	0.71319	0.151724	0.429569
F10	PS75/082-1	SW Pacific	82.5-83.5	-59.0413	-158.364	-4000	1	55	0.512406	1.23514e-05	-4.53286	0.241048	0.398055					0.710436	1.86077e-05	2.65683e-05	15.6563	0.000492251	0.00159185	18.9584	0.000542054	0.00255989	38.9752	0.00147149	0.00710118	2.05583	2.45347e-05	0.000278409	0.825825	7.74184e-06	9.22859e-05	59.8789	41.8116	174.602	4.85927	9.30455	1.09673	4.27218	0.841545	0.220329	0.834121	0.131455	0.840273	0.177455	0.505
A16	PS75/082-1	SW Pacific	93-94	-59.0413	-158.364	-4000	1	100.6	0.512417	6.13937e-06	-4.30366	0.119812	0.398055	0.512409	1.05707e-05	-4.46278	0.206294	0.710837	2.36445e-05	2.65683e-05	15.6563	0.000509964	0.00159185	18.9452	0.000616983	0.00255989	38.9239	0.00145848	0.00710118	2.05456	2.70577e-05	0.000278409	0.826397	9.3597e-06	9.22859e-05	41.9992	34.5167	133.23	3.09463	6.07256	0.728628	2.86799	0.597714	0.154448	0.593373	0.0926441	0.621968	0.126243	0.379722
F11	PS75/082-1	SW Pacific	106-107	-59.0413	-158.364	-4000	1	53.7	0.512395	9.98452e-06	-4.7437	0.19486	0.398055					0.710699	1.4298e-05	2.65683e-05	15.6539	0.000440387	0.00159185	18.9198	0.000510938	0.00255989	38.9142	0.0012004	0.00710118	2.05679	2.76216e-05	0.000278409	0.827377	7.91433e-06	9.22859e-05	56.1497	37.3447	170.188	4.38436	8.23575	0.9946	3.91304	0.730261	0.200372	0.772067	0.119181	0.768715	0.159032	0.454562
F4	PS75/082-1	SW Pacific	111-112	-59.0413	-158.364	-4000	1	57.2	0.512377	1.18969e-05	-5.08563	0.23219	0.398055					0.710804	1.41613e-05	2.65683e-05	15.657	0.000760655	0.00159185	18.9403	0.000658332	0.00255989	38.9484	0.00228596	0.00710118	2.05639	5.67209e-05	0.000278409	0.826637	1.35967e-05	9.22859e-05	50.8453	33.6192	147.427	4.28164	8.03531	0.949825	3.86818	0.7375	0.192772	0.721329	0.115559	0.74257	0.154021	0.44493
B11	PS75/079-2	SW Pacific	14-15	-57.5027	-157.238	-3770	2	80.7	0.512419	8.41514e-06	-4.27391	0.164224	0.398055	0.512434	1.90687e-05	-3.96092	0.372119	0.709826	1.43237e-05	2.65683e-05	15.6599	0.000368791	0.00159185	19.0503	0.000463674	0.00255989	39.073	0.000924584	0.00710118	2.05107	2.48949e-05	0.000278409	0.82202	8.73557e-06	9.22859e-05	48.3677	30.3358	148.667	3.76022	7.58513	0.865551	3.55793	0.709851	0.180541	0.707724	0.110161	0.692441	0.143494	0.435316
B12	PS75/079-2	SW Pacific	15.5-16.5	-57.5027	-157.238	-3770	2	79.6	0.512418	8.73441e-06	-4.29622	0.170455	0.398055	0.512437	1.62696e-05	-4.04083	0.317495	0.709946	1.25495e-05	2.65683e-05	15.6605	0.000339165	0.00159185	19.0486	0.000456319	0.00255989	39.0716	0.000936993	0.00710118	2.05114	2.54032e-05	0.000278409	0.822127	8.52911e-06	9.22859e-05	57.8938	36.8525	180.604	4.40239	8.97714	1.10302	4.32186	0.851131	0.21656	0.858961	0.137563	0.856344	0.173116	0.519472
A14	PS75/079-2	SW Pacific	20.5-21.5	-57.5027	-157.238	-3770	2	100.7	0.512406	8.27953e-06	-4.53449	0.161581	0.398055	0.512411	1.23054e-05	-4.43265	0.240147	0.710209	1.64123e-05	2.65683e-05	15.6629	0.000346745	0.00159185	19.067	0.000370321	0.00255989	39.0934	0.0010264	0.00710118	2.05033	2.80647e-05	0.000278409	0.821467	9.41099e-06	9.22859e-05	74.7146	62.4673	213.913	5.92095	12.4508	1.44508	5.64032	1.20576	0.287488	1.14604	0.182324	1.19742	0.241509	0.731678
B13	PS75/079-2	SW Pacific	25.5-26.5	-57.5027	-157.238	-3770	2	80.2	0.512402	7.28986e-06	-4.61208	0.142269	0.398055	0.512405	1.20271e-05	-4.60579	0.234719	0.710248	1.09932e-05	2.65683e-05	15.66	0.000501685	0.00159185	19.0409	0.000609908	0.00255989	39.0716	0.0014234	0.00710118	2.05199	2.52123e-05	0.000278409	0.822432	8.043e-06	9.22859e-05	70.132	48.5461	240.7	5.78653	12.2175	1.33304	5.52026	1.0841	0.266886	1.10993	0.168454	1.01322	0.216334	0.67419
B14	PS75/079-2	SW Pacific	28.5-29.5	-57.5027	-157.238	-3770	2	81.4	0.512401	8.61442e-06	-4.62367	0.168119	0.398055	0.512393	1.9142e-05	-4.70288	0.373581	0.710307	1.55202e-05	2.65683e-05	15.6419	0.000363575	0.00159185	18.7568	0.000385411	0.00255989	38.7452	0.00109796	0.00710118	2.0657	2.86748e-05	0.000278409	0.833933	9.27221e-06	9.22859e-05	70.1566	52.8776	396.141	5.82125	12.3462	1.36216	5.35645	1.05627	0.245617	1.03108	0.159091	0.981818	0.207494	0.59398
A11	PS75/076-2	SW Pacific	12-13	-55.5285	-156.14	-3742	1	100	0.512399	5.92576e-06	-4.66599	0.115647	0.398055	0.512414	1.03037e-05	-4.37221	0.201082	0.71026	1.89109e-05	2.65683e-05	15.6674	0.00046855	0.00159185	19.1293	0.000528703	0.00255989	39.1648	0.00129653	0.00710118	2.04739	2.81172e-05	0.000278409	0.819026	8.45643e-06	9.22859e-05	108.359	102.193	296.568	8.3874	19.952	2.1474	8.616	1.9625	0.464055	1.82227	0.3016	1.931	0.392	1.2126
A13	PS75/076-2	SW Pacific	13-14	-55.5285	-156.14	-3742	1	100.6	0.512403	6.23933e-06	-4.57886	0.121766	0.398055	0.512423	1.2273e-05	-4.2014	0.239509	0.710143	0.000162273	0.000164434	15.6676	0.000510094	0.00159185	19.1452	0.000557118	0.00255989	39.1529	0.00135492	0.00710118	2.04506	2.69616e-05	0.000278409	0.818355	1.199e-05	9.22859e-05	106.819	114.637	250.396	8.01014	20.8549	2.16143	8.62485	1.934	0.460069	1.79682	0.298807	1.93638	0.397416	1.21968
A6	PS75/076-2	SW Pacific	14.5-15.5	-55.5285	-156.14	-3742	1	100.7	0.512399	8.71984e-06	-4.66707	0.170177	0.398055	0.512395	1.01833e-05	-4.73275	0.19874	0.710277	1.91478e-05	2.65683e-05	15.6672	0.000462644	0.00159185	19.1363	0.000563504	0.00255989	39.1627	0.00130728	0.00710118	2.04652	2.38504e-05	0.000278409	0.818717	8.04155e-06	9.22859e-05	111.625	103.321	295.14	8.45958	20.4681	2.21231	8.79921	1.97249	0.464525	1.82013	0.299305	1.91758	0.391261	1.22939
A2	PS75/076-2	SW Pacific	17-18	-55.5285	-156.14	-3742	1	101.6	0.5124	7.24578e-06	-4.64194	0.141409	0.398055	0.512395	1.14142e-05	-4.74807	0.222762	0.710022	2.80333e-05	3.8623e-05	15.6646	0.000386852	0.00159185	19.1041	0.000464468	0.00255989	39.1343	0.00103082	0.00710118	2.04848	2.51881e-05	0.000278409	0.819958	1.02933e-05	9.22859e-05	113.751	103.091	275.295	9.61181	21.8008	2.38346	9.52677	2.03356	0.470593	1.85276	0.302756	1.90591	0.397244	1.20246
C14	PS75/076-2	SW Pacific	18-19	-55.5285	-156.14	-3742	1	63	0.512404	7.87008e-06	-4.56836	0.153591	0.398055					0.710964	1.08409e-05	2.65683e-05	15.6607	0.000433441	0.00159185	19.0435	0.000472188	0.00255989	39.0564	0.00120344	0.00710118	2.05094	2.10998e-05	0.000278409	0.822368	7.23807e-06	9.22859e-05	101.711	59.5181	395.25	8.00508	15.7665	1.84937	7.34675	1.44437	0.354894	1.47952	0.230635	1.39603	0.290794	0.869286
C10	PS75/064-1	Central S Pacific	144-145	-61.0123	-139.464	-4600	1	105.6	0.512376	7.12896e-06	-5.10752	0.139135	0.398055					0.711852	1.88041e-05	2.65683e-05	15.6456	0.000518254	0.00159185	18.8175	0.000583969	0.00255989	38.7577	0.00139196	0.00710118	2.05968	2.84118e-05	0.000278409	0.831439	7.95572e-06	9.22859e-05	14.6426	10.3743	52.764	1.12652	1.99394	0.255303	0.966193	0.179924	0.0455223	0.185701	0.0282197	0.187216	0.0378788	0.108712
C11	PS75/064-1	Central S Pacific	154.5-155	-61.0123	-139.464	-4600	1	107.4	0.51238	5.40689e-06	-5.024	0.105525	0.398055					0.711586	1.43123e-05	2.65683e-05	15.6491	0.000524465	0.00159185	18.8503	0.000544134	0.00255989	38.7997	0.00144588	0.00710118	2.05835	2.55636e-05	0.000278409	0.830186	9.96222e-06	9.22859e-05	22.0597	16.4628	79.1731	1.96825	3.81136	0.456331	1.76238	0.326676	0.0780532	0.33054	0.0500931	0.312663	0.0659218	0.207728
A3	PS75/064-1	Central S Pacific	163-164	-61.0123	-139.464	-4600	1	99.6	0.512396	6.55682e-06	-4.71938	0.127964	0.398055	0.512403	8.40265e-06	-4.59262	0.163985	0.711723	1.62399e-05	2.65683e-05	15.6512	0.000359765	0.00159185	18.8753	0.000411117	0.00255989	38.7928	0.00097646	0.00710118	2.05523	2.72919e-05	0.000278409	0.82919	1.03984e-05	9.22859e-05	23.2873	18.8396	72.3315	1.46546	3.36024	0.341767	1.30542	0.265261	0.0636255	0.270884	0.0403614	0.278815	0.0574297	0.176104
C12	PS75/064-1	Central S Pacific	172.5-173.5	-61.0123	-139.464	-4600	1	120.3	0.512393	8.23805e-06	-4.78264	0.160776	0.398055					0.711148	1.34114e-05	2.65683e-05	15.647	0.000422011	0.00159185	18.8217	0.000495408	0.00255989	38.7555	0.00119592	0.00710118	2.0591	2.31633e-05	0.000278409	0.831328	7.55693e-06	9.22859e-05	23.9463	16.9707	80.568	2.01687	3.85794	0.458188	1.75266	0.331796	0.0796108	0.333029	0.0503741	0.329717	0.0680798	0.206151
C13	PS75/064-1	Central S Pacific	178-178.5	-61.0123	-139.464	-4600	1	108.2	0.512377	7.64975e-06	-5.09065	0.149299	0.398055					0.711354	1.08427e-05	2.65683e-05	15.6487	0.00035784	0.00159185	18.8645	0.000387554	0.00255989	38.8043	0.000932659	0.00710118	2.05702	2.25905e-05	0.000278409	0.829529	7.77716e-06	9.22859e-05	34.238	23.5494	119.123	2.96368	5.83623	0.690481	2.78323	0.504667	0.120244	0.509304	0.0761553	0.476109	0.0990758	0.298152
E10	E17-9	Central S Pacific	145.5-146.5	-63.08	-135.12	-4848	5	51.5	0.512389	9.99906e-06	-4.85236	0.195146	0.398055					0.712152	1.63976e-05	2.65683e-05	15.6478	0.000422821	0.00159185	18.8626	0.000659534	0.00255989	38.8203	0.00156398	0.00710118	2.05809	3.31181e-05	0.000278409	0.829575	8.27339e-06	9.22859e-05	46.968	37.4693	154.387	4.37961	8.16854	0.998835	3.78883	0.690291	0.170497	0.696311	0.111456	0.678641	0.140194	0.424854
E11	E17-9	Central S Pacific	155.5-156.5	-63.08	-135.12	-4848	5	59	0.512391	1.15617e-05	-4.82291	0.225643	0.398055					0.711802	1.18276e-05	2.65683e-05	15.6518	0.000437003	0.00159185	18.9012	0.000543903	0.00255989	38.8543	0.00108548	0.00710118	2.05569	1.74168e-05	0.000278409	0.828097	9.55494e-06	9.22859e-05	32.4939	24.9132	98.9568	2.86814	5.46458	0.631864	2.50992	0.439915	0.109483	0.454689	0.0740678	0.435424	0.0910169	0.265593
E14	E17-9	Central S Pacific	165.5-166.5	-63.08	-135.12	-4848	5	53	0.512392	1.08204e-05	-4.80693	0.211174	0.398055					0.711969	1.8727e-05	2.65683e-05	15.6501	0.000466717	0.00159185	18.8918	0.000552243	0.00255989	38.8433	0.00137332	0.00710118	2.0561	2.3427e-05	0.000278409	0.828407	6.42204e-06	9.22859e-05	34.1555	28.4075	109.939	3.02208	6.14868	0.684906	2.75311	0.502358	0.123319	0.490377	0.0822642	0.484528	0.101887	0.314623
E13	E17-9	Central S Pacific	175.5-176.5	-63.08	-135.12	-4848	5	58.9	0.51238	7.09786e-06	-5.04024	0.138527	0.398055					0.712087	1.67776e-05	2.65683e-05	15.6487	0.000445912	0.00159185	18.895	0.000484763	0.00255989	38.8463	0.00119521	0.00710118	2.05593	2.09448e-05	0.000278409	0.82821	9.03796e-06	9.22859e-05	37.7059	32.1295	128.741	3.31307	6.48693	0.777759	3.0174	0.550085	0.133204	0.541879	0.0865874	0.548642	0.112054	0.339983
C7	PS75/059-2	Central S Pacific	57.5-58	-54.215	-125.425	-3613	1,4	63.6	0.512394	8.02747e-06	-4.75222	0.156666	0.398055					0.710892	2.03827e-05	2.65683e-05	15.6657	0.000418839	0.00159185	19.1513	0.000537733	0.00255989	39.1675	0.00115943	0.00710118	2.04521	3.22829e-05	0.000278409	0.817999	1.1366e-05	9.22859e-05	231.442	120.348	777.163	19.1687	38.1869	4.52673	18.0081	3.46022	0.795087	3.34127	0.520912	3.13671	0.650314	1.93145
A4	PS75/059-2	Central S Pacific	60-60.5	-54.215	-125.425	-3613	1,4	99.5	0.512381	5.73516e-06	-5.00724	0.111932	0.398055	0.512398	9.15003e-06	-4.67398	0.178573	0.710707	2.27986e-05	2.65683e-05	15.6703	0.000397049	0.00159185	19.2136	0.000460192	0.00255989	39.2405	0.000994299	0.00710118	2.04234	2.17839e-05	0.000278409	0.815585	8.96158e-06	9.22859e-05	175.414	139.741	548.158	10.7294	28.2382	3.00804	12.0766	2.81397	0.619153	2.63296	0.431558	2.80533	0.574874	1.76261
C8	PS75/059-2	Central S Pacific	61.5-62	-54.215	-125.425	-3613	1,4	60.8	0.512406	8.74889e-06	-4.52371	0.170741	0.398055					0.711426	1.59767e-05	2.65683e-05	15.6627	0.000443037	0.00159185	19.1013	0.000499774	0.00255989	39.1091	0.0012876	0.00710118	2.04748	2.26796e-05	0.000278409	0.819988	7.9549e-06	9.22859e-05	205.482	104.71	806.209	16.0495	33.1329	3.75132	15.077	2.9727	0.675128	2.95641	0.447533	2.6861	0.562829	1.65724
C9	PS75/059-2	Central S Pacific	62.5-63.5	-54.215	-125.425	-3613	1,4	56.3	0.512393	8.25864e-06	-4.77076	0.161178	0.398055					0.710826	1.52627e-05	2.65683e-05	15.667	0.000430273	0.00159185	19.1494	0.00053353	0.00255989	39.164	0.00121634	0.00710118	2.0452	1.87021e-05	0.000278409	0.818154	8.01172e-06	9.22859e-05	224.968	114.12	779.035	18.2202	37.2192	4.28242	16.9227	3.27913	0.748133	3.28425	0.501776	3.02442	0.626998	1.85124
H10	SO213/060-1	Central S Pacific	3-4	-44.9639	-119.551	-3471	3	5.2	0.512383	7.9849e-06	-4.98248	0.155839	0.398055					0.710741	1.23583e-05	2.65683e-05	15.6713	0.00069961	0.00159185	19.2008	0.000681365	0.00255989	39.2236	0.00232565	0.00710118	2.04287	5.15654e-05	0.000278409	0.816196	1.3039e-05	9.22859e-05	262.521	187.925	705.2	26.5038	51.0212	5.81346	23.5087	4.22788	1.0155	4.35192	0.640385	3.91442	0.855769	2.38269
G11	SO213/060-1	Central S Pacific	4-5	-44.9639	-119.551	-3471	3	9.3	0.512367	7.9914e-06	-5.28788	0.15597	0.398055					0.710539	1.67984e-05	2.65683e-05	15.6663	0.00051598	0.00159185	19.122	0.000569465	0.00255989	39.1385	0.00180724	0.00710118	2.04681	4.59392e-05	0.000278409	0.819289	1.12626e-05	9.22859e-05	243.959	183.12	703.132	22.6677	57.1194	4.91398	19.1194	3.57043	0.885335	3.65412	0.547312	3.3543	0.678495	1.97366
G12	SO213/060-1	Central S Pacific	5-6	-44.9639	-119.551	-3471	3	11.9	0.512381	7.88727e-06	-5.01561	0.153934	0.398055					0.710963	1.55866e-05	2.65683e-05	15.6638	0.000693197	0.00159185	19.1018	0.000746774	0.00255989	39.1145	0.00209598	0.00710118	2.04768	4.89257e-05	0.000278409	0.820019	1.11072e-05	9.22859e-05	209.469	209.039	695.66	20.8756	62.3471	4.5479	17.5916	3.31639	0.764745	3.46022	0.489076	2.94832	0.627731	1.81807
H11	SO213/060-1	Central S Pacific	6-7	-44.9639	-119.551	-3471	3	13.2	0.512377	9.26697e-06	-5.08274	0.180862	0.398055					0.710664	9.80363e-06	2.65683e-05	15.6661	0.000494454	0.00159185	19.1255	0.000493831	0.00255989	39.1376	0.00159922	0.00710118	2.04638	4.37371e-05	0.000278409	0.819125	1.08726e-05	9.22859e-05	237.402	211.279	776.045	24.7917	69.4242	5.56742	21.9174	4.08333	0.912469	4.13258	0.588636	3.63409	0.761364	2.27727
H7	SO213/059-2	Central S Pacific	20-21	-45.8289	-116.879	-3161	3	11.1	0.512393	8.88965e-06	-4.77117	0.173493	0.398055					0.710751	1.8448e-05	2.65683e-05	15.6614	0.000834	0.00159185	19.0932	0.000757179	0.00255989	39.0931	0.00245759	0.00710118	2.0475	6.23009e-05	0.000278409	0.820266	1.69072e-05	9.22859e-05	236.958	239.725	821.768	24.4559	62.6351	5.41712	21.5577	3.97523	0.945236	4.12492	0.593694	3.59595	0.763063	2.22748
G9	SO213/059-2	Central S Pacific	22-23	-45.8289	-116.879	-3161	3	16	0.512369	8.76877e-06	-5.24385	0.171142	0.398055					0.710633	1.47328e-05	2.65683e-05	15.6595	0.000695604	0.00159185	19.0005	0.000788196	0.00255989	38.9829	0.00207618	0.00710118	2.0517	4.09595e-05	0.000278409	0.824156	1.09238e-05	9.22859e-05	222.183	208.992	712.591	21.8062	52.9519	4.855	18.7369	3.55531	0.787983	3.52687	0.519375	3.18563	0.63875	1.94156
G10	SO213/059-2	Central S Pacific	25-26	-45.8289	-116.879	-3161	3	14.1	0.51238	8.1999e-06	-5.03448	0.160036	0.398055					0.710569	1.88301e-05	2.65683e-05	15.6655	0.000760124	0.00159185	19.1459	0.000766729	0.00255989	39.1424	0.00227169	0.00710118	2.04446	4.72702e-05	0.000278409	0.818215	1.40044e-05	9.22859e-05	229.153	189.548	686.335	21.5879	51.817	4.93262	19.2415	3.60496	0.821562	3.6305	0.531915	3.24043	0.655319	1.91489
H9	SO213/059-2	Central S Pacific	28-29	-45.8289	-116.879	-3161	3	14.2	0.512388	7.70004e-06	-4.88591	0.150278	0.398055					0.710854	1.52042e-05	2.65683e-05	15.6652	0.000730577	0.00159185	19.1346	0.000651271	0.00255989	39.1359	0.00200292	0.00710118	2.04528	4.03097e-05	0.000278409	0.818683	1.1503e-05	9.22859e-05	214.259	181.893	694.456	21.7127	53.6282	4.8993	18.8313	3.55141	0.815949	3.61103	0.534507	3.30458	0.674648	1.92711
H8	SO213/059-2	Central S Pacific	30-31	-45.8289	-116.879	-3161	3	9.3	0.512383	9.07166e-06	-4.96806	0.177048	0.398055					0.71059	1.57354e-05	2.65683e-05	15.665	0.000714485	0.00159185	19.1546	0.000740805	0.00255989	39.1567	0.0021275	0.00710118	2.04425	5.23084e-05	0.000278409	0.817816	1.30178e-05	9.22859e-05	239.922	176.1	720.31	23.1581	53.1634	5.33548	20.9618	3.8328	0.893445	3.79821	0.569892	3.45323	0.748387	2.08871
E7	PS58/270-5	Central S Pacific	137.5-138.5	-62.028	-116.123	-4981	1	57.8	0.512404	8.93823e-06	-4.56704	0.174437	0.398055					0.711212	8.93142e-06	2.65683e-05	15.65	0.000500105	0.00159185	18.9031	0.000540702	0.00255989	38.8215	0.00125287	0.00710118	2.05372	2.53088e-05	0.000278409	0.827917	8.47943e-06	9.22859e-05	107.093	77.2052	468.028	11.1832	21.1353	2.51194	9.28339	1.71817	0.383818	1.62076	0.26782	1.62344	0.336159	1.06194
E8	PS58/270-5	Central S Pacific	143-144	-62.028	-116.123	-4981	1	51.9	0.512401	1.8e-05	-4.62831	0.351288	0.398055					0.711233	1.24547e-05	2.65683e-05	15.649	0.00045528	0.00159185	18.8976	0.000541058	0.00255989	38.8182	0.00111259	0.00710118	2.05416	2.14237e-05	0.000278409	0.828092	8.03217e-06	9.22859e-05	138.035	95.2033	569.763	14.3541	27.8607	3.242	11.9491	2.20694	0.486532	2.1332	0.342004	2.12129	0.427746	1.31185
A1	PS58/270-5	Central S Pacific	157-158	-62.028	-116.123	-4981	1	100.4	0.512395	6.11709e-06	-4.74186	0.119382	0.398055					0.71167	2.07834e-05	2.65683e-05	15.6549	0.000501148	0.00159185	18.9377	0.000659543	0.00255989	38.8933	0.00144631	0.00710118	2.05376	3.62962e-05	0.000278409	0.826654	1.28737e-05	9.22859e-05	52.8683	42.7315	180.434	4.29761	8.77072	0.937052	3.60896	0.723008	0.163744	0.688645	0.109163	0.723406	0.14761	0.455677
E12	PS58/270-5	Central S Pacific	173-174	-62.028	-116.123	-4981	1	50	0.512396	9.49021e-06	-4.72094	0.185212	0.398055					0.711587	1.59507e-05	2.65683e-05	15.6553	0.000536432	0.00159185	18.9511	0.000658174	0.00255989	38.898	0.00136264	0.00710118	2.0526	2.25385e-05	0.000278409	0.826099	9.91904e-06	9.22859e-05	60.3738	45.615	188.91	5.2224	9.9508	1.175	4.5577	0.8883	0.209649	0.8786	0.142	0.8663	0.1782	0.5371
E9	PS58/270-5	Central S Pacific	183-184	-62.028	-116.123	-4981	1	55.4	0.5124	1.11831e-05	-4.6483	0.218249	0.398055					0.712735	1.52621e-05	2.65683e-05	15.6537	0.000492702	0.00159185	18.9094	0.000529994	0.00255989	38.8473	0.00136407	0.00710118	2.0544	2.54206e-05	0.000278409	0.827829	7.45335e-06	9.22859e-05	22.5347	21.2803	74.6392	1.98321	3.8944	0.445487	1.77184	0.331498	0.0780369	0.326835	0.0559567	0.315794	0.0684116	0.21083
H3	PS58/274-1	Central S Pacific	260-261	-59.207	-114.888	-5136	1	60.3	0.512391	7.39964e-06	-4.81708	0.144414	0.398055					0.710937	1.53546e-05	2.65683e-05	15.6515	0.000622715	0.00159185	18.9311	0.000709662	0.00255989	38.8711	0.00174215	0.00710118	2.05329	3.78641e-05	0.000278409	0.826752	1.152e-05	9.22859e-05	105.315	71.7284	405.057	10.5551	19.8975	2.38972	9.31153	1.70572	0.402515	1.59138	0.251907	1.58781	0.326202	0.969403
G3	PS58/274-1	Central S Pacific	290-291	-59.207	-114.888	-5136	1	54.3	0.512384	8.01753e-06	-4.94888	0.156475	0.398055					0.711315	2.04058e-05	2.65683e-05	15.6536	0.000748962	0.00159185	18.9462	0.000761316	0.00255989	38.9215	0.0027473	0.00710118	2.05437	5.48339e-05	0.000278409	0.826228	1.40782e-05	9.22859e-05	78.3355	56.716	257.227	7.03775	13.5335	1.57238	6.10276	1.15608	0.282196	1.13045	0.176796	1.10958	0.227624	0.667772
G4	PS58/274-1	Central S Pacific	370-371	-59.207	-114.888	-5136	1	55.1	0.512388	8.27644e-06	-4.87911	0.161527	0.398055					0.711525	1.05421e-05	2.65683e-05	15.6525	0.000653245	0.00159185	18.9245	0.000512028	0.00255989	38.8959	0.00185848	0.00710118	2.05531	5.06465e-05	0.000278409	0.827093	1.39644e-05	9.22859e-05	57.575	42.7196	195.717	4.80272	9.08058	1.06388	4.06878	0.79637	0.197521	0.763158	0.123775	0.764973	0.160073	0.485118
H4	PS58/274-1	Central S Pacific	440-441	-59.207	-114.888	-5136	1	56.6	0.512377	9.18755e-06	-5.09587	0.179312	0.398055					0.711558	1.69026e-05	2.65683e-05	15.6502	0.000584061	0.00159185	18.9177	0.000612527	0.00255989	38.8873	0.0017045	0.00710118	2.05564	5.09184e-05	0.000278409	0.827288	1.40092e-05	9.22859e-05	60.8403	44.2595	198.849	5.66078	10.8871	1.25177	5.04982	0.935866	0.231284	0.9404	0.140989	0.871731	0.187456	0.531007
H5	PS58/274-1	Central S Pacific	460-461	-59.207	-114.888	-5136	1	61	0.512383	1.02415e-05	-4.98316	0.199879	0.398055					0.711429	1.72538e-05	2.65683e-05	15.6576	0.000898724	0.00159185	18.9696	0.000873442	0.00255989	38.9449	0.00275054	0.00710118	2.05301	6.66661e-05	0.000278409	0.825402	1.62371e-05	9.22859e-05	62.9869	42.2216	194.508	5.68787	11.13	1.30426	5.09344	0.969754	0.228212	0.931148	0.145902	0.906967	0.191639	0.561885
C3	PS75/051-1	Central S Pacific	16.5-17.5	-52.8122	-107.805	-3949	1,4	43.9	0.512385	6.92329e-06	-4.92935	0.135119	0.398055					0.710885	1.23749e-05	2.65683e-05	15.6622	0.000416577	0.00159185	19.0852	0.000445392	0.00255989	39.0834	0.00122478	0.00710118	2.04783	2.83606e-05	0.000278409	0.820646	8.88448e-06	9.22859e-05	178.902	151.975	661.998	16.4631	40.0016	3.70752	15.022	2.80103	0.665226	2.91838	0.430752	2.67346	0.551936	1.69601
C4	PS75/051-1	Central S Pacific	17.5-18.5	-52.8122	-107.805	-3949	1,4	58.5	0.512378	8.97429e-06	-5.07707	0.17515	0.398055					0.710732	1.66285e-05	2.65683e-05	15.6622	0.000313019	0.00159185	19.1232	0.000353011	0.00255989	39.1161	0.000911709	0.00710118	2.04549	2.4016e-05	0.000278409	0.819012	9.17047e-06	9.22859e-05	203.645	129.906	666.066	17.8938	38.5221	4.28803	16.8746	3.22436	0.724098	3.11846	0.478803	2.90624	0.604786	1.85752
A9	PS75/051-1	Central S Pacific	19.5-20.5	-52.8122	-107.805	-3949	1,4	44	0.512392	6.51754e-06	-4.80801	0.127198	0.398055	0.5124	1.25319e-05	-4.64439	0.244572	0.711045	2.13781e-05	2.65683e-05	15.663	0.000487986	0.00159185	19.0819	0.000634604	0.00255989	39.0707	0.00125207	0.00710118	2.04754	2.0256e-05	0.000278409	0.820829	7.44067e-06	9.22859e-05	155.365	137.529	506.52	13.1955	26.6632	3.09818	12.0027	2.59636	0.571334	2.33848	0.368636	2.40932	0.488182	1.47477
C5	PS75/051-1	Central S Pacific	20.5-21.5	-52.8122	-107.805	-3949	1,4	44	0.512381	8.7514e-06	-5.01363	0.170799	0.398055					0.711496	8.78302e-06	2.65683e-05	15.6621	0.000489729	0.00159185	19.0954	0.000520892	0.00255989	39.0929	0.00129596	0.00710118	2.04728	2.32391e-05	0.000278409	0.82021	9.27319e-06	9.22859e-05	176.519	118.796	660.384	15.0175	32.207	3.54045	14.1684	2.65159	0.617364	2.69379	0.408182	2.51511	0.519545	1.54034
C6	PS75/051-1	Central S Pacific	22-23	-52.8122	-107.805	-3949	1,4	41.5	0.512379	1.06418e-05	-5.04515	0.207693	0.398055					0.711232	1.32114e-05	2.65683e-05	15.658	0.000303357	0.00159185	19.03	0.000381626	0.00255989	39.0186	0.000924259	0.00710118	2.05037	3.11005e-05	0.000278409	0.82281	7.22017e-06	9.22859e-05	179.518	118.226	666.462	15.6607	32.3005	3.70072	14.3743	2.7394	0.625673	2.76827	0.407711	2.51783	0.519036	1.62771
B3	PS75/034-2	SE Pacific	43-44	-54.3687	-80.09	-4436	6	50.6	0.512448	8.5081e-06	-3.7032	0.166029	0.398055					0.708124	1.04487e-05	2.65683e-05	15.6403	0.000451084	0.00159185	18.8414	0.000422919	0.00255989	38.813	0.0011121	0.00710118	2.05998	2.31466e-05	0.000278409	0.830103	9.86723e-06	9.22859e-05	271.349	102.798	603.115	18.3453	38.7717	4.59625	18.828	3.76729	0.933498	3.67418	0.58498	3.67816	0.759091	2.2498
B4	PS75/034-2	SE Pacific	47-48	-54.3687	-80.09	-4436	6	57.8	0.512448	1.21089e-05	-3.71083	0.236296	0.398055					0.708642	1.55584e-05	2.65683e-05	15.6394	0.000470755	0.00159185	18.8319	0.000485954	0.00255989	38.8001	0.00136281	0.00710118	2.06035	2.50666e-05	0.000278409	0.830475	6.79086e-06	9.22859e-05	253.724	91.0855	633.16	17.4514	35.0791	3.98114	16.5356	3.25121	0.800605	3.33137	0.51782	3.18849	0.685467	2.1083
A7	PS75/034-2	SE Pacific	52-53	-54.3687	-80.09	-4436	6	101	0.512434	6.52644e-06	-3.97673	0.127361	0.398055	0.512441	1.16731e-05	-3.83943	0.227793	0.708531	2.06117e-05	2.65683e-05	15.6402	0.000440031	0.00159185	18.8397	0.000532919	0.00255989	38.8184	0.00110795	0.00710118	2.06046	2.5079e-05	0.000278409	0.830171	1.06626e-05	9.22859e-05	200.268	107.327	410.386	12.9257	30.2838	3.54119	14.1422	3.29406	0.792874	3.14898	0.522772	3.41723	0.705149	2.17119
B5	PS75/034-2	SE Pacific	57-58	-54.3687	-80.09	-4436	6	50.2	0.512441	7.86635e-06	-3.83433	0.153507	0.398055					0.708304	1.6252e-05	2.65683e-05																270.516	103.248	660.774	18.4641	37.147	4.38845	18.6747	3.59143	0.898204	3.59927	0.571315	3.72361	0.749801	2.23247
B6	PS75/034-2	SE Pacific	62-63	-54.3687	-80.09	-4436	6	53.6	0.512467	9.37576e-06	-3.33802	0.182954	0.398055					0.708048	1.20953e-05	2.65683e-05	15.6387	0.000408499	0.00159185	18.8124	0.000448883	0.00255989	38.784	0.00110178	0.00710118	2.06163	2.26165e-05	0.000278409	0.831292	7.42305e-06	9.22859e-05	265.939	94.7953	642.238	18.0879	35.5894	4.08638	17.2369	3.44207	0.879501	3.51779	0.552425	3.40513	0.722761	2.19328
G13	SO213/082-1	NZ margin	59-60	-45.7775	176.602	-2066	7	60.2	0.512407	1.07141e-05	-4.51401	0.209095	0.398055					0.710708	1.39341e-05	2.65683e-05	15.6706	0.000722304	0.00159185	19.268	0.000859409	0.00255989	39.3009	0.00226175	0.00710118	2.03966	5.26377e-05	0.000278409	0.813281	1.39004e-05	9.22859e-05	223.637	122.28	783.416	17.6407	35.1663	4.15017	16.2322	3.18065	0.71321	2.94967	0.460963	2.80889	0.567276	1.67334
G14	SO213/082-1	NZ margin	64-65	-45.7775	176.602	-2066	7	76.9	0.512407	7.96615e-06	-4.50171	0.155465	0.398055					0.710323	1.65088e-05	2.65683e-05	15.671	0.000872118	0.00159185	19.2751	0.000915504	0.00255989	39.301	0.00267297	0.00710118	2.03897	5.22415e-05	0.000278409	0.813023	1.49104e-05	9.22859e-05	230.509	133.186	787.984	18.9326	37.2103	4.32575	17.3061	3.34161	0.746278	3.06014	0.472432	2.92256	0.578804	1.71905
H12	SO213/082-1	NZ margin	73-74	-45.7775	176.602	-2066	7	52.2	0.512416	9.08126e-06	-4.336	0.177225	0.398055					0.71029	1.69224e-05	2.65683e-05	15.6698	0.00070062	0.00159185	19.2852	0.000903204	0.00255989	39.3066	0.00216715	0.00710118	2.03822	4.34958e-05	0.000278409	0.812541	1.409e-05	9.22859e-05	230.665	129.529	772.567	19.5379	39.2849	4.57567	18.7663	3.56925	0.854649	3.2318	0.512069	3.1477	0.636015	1.87462
H13	SO213/082-1	NZ margin	76-77	-45.7775	176.602	-2066	7	56.4	0.512422	7.85988e-06	-4.20998	0.153387	0.398055					0.710657	1.65406e-05	2.65683e-05	15.6742	0.000716971	0.00159185	19.336	0.000636466	0.00255989	39.3699	0.00183557	0.00710118	2.03609	4.78529e-05	0.000278409	0.81061	1.48718e-05	9.22859e-05	214.255	121.706	778.349	18.0941	36.5936	4.30301	17.1468	3.37908	0.776686	2.96028	0.475887	2.91206	0.587057	1.76871
H14	SO213/082-1	NZ margin	81-82	-45.7775	176.602	-2066	7	59.4	0.51243	9.94679e-06	-4.06014	0.19411	0.398055					0.710418	1.37935e-05	2.65683e-05	15.675	0.000760282	0.00159185	19.3648	0.000888072	0.00255989	39.3974	0.00247068	0.00710118	2.03449	5.8714e-05	0.000278409	0.809471	1.28288e-05	9.22859e-05	229.032	128.517	785.678	19.6412	39.2047	4.59731	18.5141	3.57205	0.83873	3.15976	0.512121	3.15505	0.628451	1.85084
I7	PS97/111-1	Patagonian shelf	60-61	-54.3847	-74.6065	-2364	8	57.1	0.512374	1.05146e-05	-5.15384	0.205213	0.398055					0.710269	1.82227e-05	2.65683e-05	15.652	0.000533585	0.00159185	19.0372	0.000585642	0.00255989	39.0416	0.00158644	0.00710118	2.0508	3.21406e-05	0.000278409	0.822174	1.01388e-05	9.22859e-05	201.767	87.5625	611.944	18.1872	35.9345	4.26497	16.9902	3.5275	0.788052	3.27145	0.532224	3.24974	0.675657	2.00578
I8	PS97/111-1	Patagonian shelf	70-71	-54.3847	-74.6065	-2364	8	55.7	0.512374	1.02377e-05	-5.14293	0.199809	0.398055					0.710079	1.17816e-05	2.65683e-05	15.6479	0.000619314	0.00159185	18.9929	0.000589229	0.00255989	38.9759	0.00189949	0.00710118	2.05213	4.231e-05	0.000278409	0.823882	1.11172e-05	9.22859e-05	219.572	87.6991	625.199	18.2442	36.2819	4.35978	17.1782	3.46643	0.807671	3.33938	0.542549	3.36652	0.676481	2.07325
G8	PS97/111-1	Patagonian shelf	80-81	-54.3847	-74.6065	-2364	8	55.7	0.512394	8.83197e-06	-4.76815	0.172367	0.398055					0.709815	1.36436e-05	2.65683e-05	15.6508	0.000628249	0.00159185	19.0514	0.000648965	0.00255989	39.0521	0.00195036	0.00710118	2.04985	5.37605e-05	0.000278409	0.821496	1.73579e-05	9.22859e-05	217.395	97.4133	629.002	20.2952	41.2855	4.84722	19.1189	3.92397	0.869234	3.45072	0.572352	3.49515	0.719569	2.15772
I9	PS97/111-1	Patagonian shelf	90-91	-54.3847	-74.6065	-2364	8	55.4	0.512377	9.6697e-06	-5.08197	0.188722	0.398055					0.710038	1.14901e-05	2.65683e-05	15.6522	0.000504239	0.00159185	19.037	0.000607495	0.00255989	39.048	0.00143016	0.00710118	2.05118	2.50368e-05	0.000278409	0.822205	9.57926e-06	9.22859e-05	219.242	95.4137	623.363	20.4901	41.3935	4.88917	18.9631	3.84161	0.852667	3.6284	0.580325	3.5426	0.714982	2.11065
I10	PS97/111-1	Patagonian shelf	100-101	-54.3847	-74.6065	-2364	8	50	0.512403	1.03719e-05	-4.57822	0.202418	0.398055					0.709534	1.52528e-05	2.65683e-05	15.6467	0.000475821	0.00159185	18.9771	0.000534529	0.00255989	38.9722	0.00135604	0.00710118	2.05364	4.41063e-05	0.000278409	0.824506	1.36948e-05	9.22859e-05	225.973	91.681	600.711	19.5268	38.5646	4.6182	18.0751	3.6309	0.845781	3.49927	0.5674	3.4438	0.709	2.0719
LGM time slice sample results (<10 µm size fraction)
D12	PS75/97-4	SW Pacific	20.5-21.5	-59.7004	-171.357	-4675	1	27	0.512431	1.03811e-05	-4.0435	0.202585	0.398055					0.709844	1.29251e-05	2.65683e-05	15.6407	0.000550361	0.00159185	18.7552	0.000603324	0.00255989	38.7475	0.00148402	0.00710118	2.06596	2.84976e-05	0.000278409	0.833942	1.08897e-05	9.22859e-05	65.4874	47.5933	228.607	4.47481	10.2741	0.997407	4.0563	0.774444	0.21328	0.809753	0.131111	0.770185	0.161852	0.472037
D13	PS75/97-4	SW Pacific	30.5-31.5	-59.7004	-171.357	-4675	1	48.7	0.512434	1.02355e-05	-3.98149	0.199744	0.398055					0.709786	1.31248e-05	2.65683e-05	15.6489	0.000477376	0.00159185	18.8792	0.000579684	0.00255989	38.8749	0.00117129	0.00710118	2.05915	2.01389e-05	0.000278409	0.828903	9.88898e-06	9.22859e-05	81.0955	48.209	213.956	5.51458	10.9856	1.31068	5.05678	1.03994	0.281069	0.998015	0.16653	1.01129	0.212526	0.655133
aNormalized radiogenic isotope ratios, corrected for machine offset (see also Methods in the main text of this publication).																					GREEN: outlier values from PS75/079-2 (28.5 - 29.5 cm)
b2SE is the analytical 2 sigma standard error.
c 143Nd/144Ndnorm. expressed as εNd = ((143Nd/144Ndsample)/(143Nd/144NdCHUR) – 1) × 10,000
d2SD is the long term external reproducibility calculated as 2 sigma standard deviation of repeat analyses of secondary rock reference materials. See Methods section of the main text for more details.
eEuropium anomaly calculated from the PAAS-normalized values (Taylor, S. R., & McLennan, S. M., 1985. The continental crust: its composition and evolution. Blackwell, Cambridge Mass., USA). See Supplementary Note 2 for more details.
fLa/Yb ratio calculated from the PAAS-normalized values (Taylor, S. R., & McLennan, S. M., 1985. The continental crust: its composition and evolution. Blackwell, Cambridge Mass., USA). See Supplementary Note 2 for more details.
+Sample digests above ~50 mg were processed where high opal content was evident in the leached <5/10 µm fraction. Where the leached <5/10 µm fraction sample yield was low, all material was consumed and processed sample digests were lower than 50 mg.
Sources of of age model constraints:
(1) Benz, V., Esper, O., Gersonde, R., Lamy, F., and Tiedemann, R. (2016). Last Glacial Maximum sea surface temperature and sea-ice extent in the Pacific sector of the Southern Ocean. Quaternary Science Reviews, 146, 216-237.
(2) Lamy, F., Gersonde, R., Winckler, G., Esper, O., Jaeschke, A., Kuhn, G., Ullermann, J., Martinez-Garcia, A., Lambert, F. and Kilian, R. (2014). Increased dust deposition in the Pacific Southern Ocean during glacial periods. Science, 343(6169), 403-407.
(3) Molina‐Kescher, M., Frank, M., Tapia, R., Ronge, T. A., Nürnberg, D., and Tiedemann, R. (2016). Reduced admixture of North Atlantic Deep Water to the deep central South Pacific during the last two glacial periods. Paleoceanography and Paleoclimatology, 31(6), 651-668.
(4) Basak, C., Fröllje, H., Lamy, F., Gersonde, R., Benz, V., Anderson, R. F., Molina-Kescher, M. and Pahnke, K. (2018). Breakup of last glacial deep stratification in the South Pacific. Science, 359(6378), 900-904.
(5) Chase, Z., Anderson, R. F., Fleisher, M. Q., & Kubik, P. W. (2003). Accumulation of biogenic and lithogenic material in the Pacific sector of the Southern Ocean during the past 40,000 years. Deep Sea Research Part II: Topical Studies in Oceanography, 50(3-4), 799-832.
(6) Ho, S. L., Mollenhauer, G., Lamy, F., Martínez‐Garcia, A., Mohtadi, M., Gersonde, R., Hebbeln, D., Nunez-Ricardo, S., Rosell-Melé, A. and Tiedemann, R. (2012). Sea surface temperature variability in the Pacific sector of the Southern Ocean over the past 700 kyr. Paleoceanography, 27(4).
(7) Ronge, T. A., Tiedemann, R., Lamy, F., Köhler, P., Alloway, B. V., De Pol-Holz, R., Pahnke, K., Southon, J. and Wacker, L. (2016). Radiocarbon constraints on the extent and evolution of the South Pacific glacial carbon pool. Nature communications, 7, 11487.
(8) Unpublished XRF data included in: The Expedition PS97 of the Research Vessel POLARSTERN to the Drake Passage in 2016, Reports on polar and marine research, Bremerhaven, Alfred Wegener Institute for Polar and Marine Research 701, 571 pp.
Cruise reports:
Goodell, H. G. (1968). Eltanin Cruise 17 - Descriptions of cores, submarine photography and dredges. In: Goodell, H. G. Marine geology - Eltanin cruises 16-27, Sedimentology Research Laboratory Contribution. Department of Geology, Florida State University, Tallahassee, Florida, 25, 347 pp.
Gersonde R. (1995). The Expedition of the Research Vessel “Polarstern” to the Southeast Pacific in 1995 (ANT-XII/4), Reports on Polar and Marine Research, Bremerhaven, Alfred Wegener Institute for Polar and Marine Research.
Gersonde R. (2001). The Expedition of the Research Vessel “Polarstern” to the South Pacific in 2001 (ANT-XVIII/5a), Reports on Polar and Marine Research, Bremerhaven, Alfred Wegener Institute for Polar and Marine Research.
Gersonde, R. (2011). The expedition of the research vessel "Polarstern" to the polar South Pacific in 2009/2010 (ANT-XXVI/2 - BIPOMAC), Reports on Polar and Marine Research, Bremerhaven, Alfred Wegener Institute for Polar and Marine Research 632, 330 pp.
Tiedemann, R. (2014). FS Sonne Fahrtbericht/Cruise Report SO213 - SOPATRA: South Pacific Paleoceanographic Transects - Geodynamic and Climatic Variability in Space and Time. Alfred Wegener Institute, Helmholtz Center for Polar and Marine Research, Bremerhaven, 111 pp.
Lamy, F. (2016). The Expedition PS97 of the Research Vessel POLARSTERN to the Drake Passage in 2016, Reports on polar and marine research, Bremerhaven, Alfred Wegener Institute for Polar and Marine Research 701, 571 pp.
[truncated: 24 more columns]
