# Supplementary material for: A circumpolar dust conveyor in the glacial Southern Ocean
Source: Nat Commun. 2020 Nov 9;11:5655. doi: 10.1038/s41467-020-18858-y (PMC7652835; doi:10.1038/s41467-020-18858-y)
Supplement: Supplementary file 3 — Supplementary Data 2 [file 41467_2020_18858_MOESM3_ESM.xlsx]

## Sheet: Supplementary Data File 2
Supplementary Data File 2: Last Glacial Maximum average values calculated from individual sample results reported in Supplementary Data File 1.
Core	Ocean area	Lat. (°N)	Long. (°E)	Water depth (m)	ɛNda	2SDb	87Sr/86Srnorm.c	2SDb	207Pb/204Pbnorm.c	2SDb	206Pb/204Pbnorm.c	2SDb	208Pb/204Pbnorm.c	2SDb	208Pb/206Pbnorm.c	2SDb	207Pb/206Pbnorm.c	2SDb	Eu/EuN*d	2SDb	La/YbNe	2SDb
PS75/097-4	SW Pacific	-59.7004	-171.357	-4675	-4.53024	0.308592	0.710087	0.000307242	15.6472	0.00579632	18.8334	0.0684835	38.857	0.0861442	2.06321	0.00306826	0.830823	0.00272479	1.28553	0.0828344	0.664493	0.0216152
PS75/093-1	SW Pacific	-60.8722	-169.548	-3762	-4.97462	0.271486	0.71072	0.000451984	15.6538	0.00248266	18.895	0.0230972	38.9131	0.0190189	2.05945	0.00214521	0.828465	0.000911742	1.30452	0.129438	0.713568	0.046044
PS75/091-3	SW Pacific	-63.6943	-169.075	-2940	-5.34912	0.901235	0.712916	0.00101889	15.6527	0.00278305	18.8821	0.0271539	38.8567	0.027955	2.05786	0.00198929	0.828972	0.00116117	1.13965	0.0531098	0.730836	0.0792179
PS75/085-1	SW Pacific	-61.9397	-160.118	-3734	-5.09304	0.259568	0.711416	0.000231185	15.6492	0.00541982	18.8859	0.0117952	38.8565	0.00535056	2.05745	0.0015983	0.828632	0.000259597	1.19382	0.02531	0.64656	0.182584
PS75/082-1	SW Pacific	-59.0413	-158.364	-4000	-4.73517	0.652353	0.710635	0.000411819	15.6554	0.00316817	18.9405	0.0278221	38.9427	0.0483156	2.05606	0.00183787	0.826551	0.00111445	1.25286	0.0486271	0.663986	0.0835605
PS75/079-2*	SW Pacific	-57.5027	-157.238	-3770	-4.42917	0.339277	0.710057	0.0004085	15.6608	0.00278816	19.0517	0.0219758	39.0774	0.0213394	2.05113	0.00135724	0.822011	0.000805124	1.19053	0.0590299	0.62072	0.0669282
PS75/076-2	SW Pacific	-55.5285	-156.14	-3742	-4.62444	0.095248	0.710333	0.00073465	15.6655	0.00591606	19.1117	0.0821791	39.1342	0.0903085	2.04768	0.00441993	0.819685	0.00322685	1.16061	0.0182227	0.550377	0.148029
PS75/064-1	Central S Pacific	-61.0123	-139.464	-4600	-4.94484	0.362121	0.711533	0.000566759	15.6483	0.00427867	18.8459	0.051166	38.782	0.0471061	2.05788	0.00356576	0.830334	0.00204631	1.15443	0.0566906	0.713168	0.0255011
E17-9	Central S Pacific	-63.08	-135.12	-4848	-4.88061	0.216138	0.712002	0.00030748	15.6496	0.00348362	18.8877	0.0342603	38.841	0.0292076	2.05645	0.00220632	0.828572	0.0013608	1.17623	0.0165445	0.711992	0.0293591
PS75/059-2	Central S Pacific	-54.215	-125.425	-3613	-4.76349	0.395118	0.710963	0.000636918	15.6664	0.00629691	19.1539	0.092069	39.1703	0.107788	2.04506	0.004212	0.817931	0.00361285	1.09324	0.0295676	0.65008	0.275947
SO213/060-1	Central S Pacific	-44.9639	-119.551	-3471	-5.09218	0.273943	0.710727	0.000356014	15.6669	0.00631585	19.1375	0.0869408	39.1536	0.0959812	2.04593	0.00422978	0.818657	0.00337297	1.11595	0.100848	0.823031	0.0141684
SO213/059-2	Central S Pacific	-45.8289	-116.879	-3161	-4.98069	0.353818	0.71068	0.000240825	15.6633	0.00546407	19.1058	0.126773	39.1022	0.141524	2.04664	0.00621609	0.819827	0.00518509	1.09711	0.0483208	0.822927	0.0559641
PS58/270-5	Central S Pacific	-62.028	-116.123	-4981	-4.66129	0.142085	0.711687	0.00124095	15.6526	0.00577665	18.9198	0.0466617	38.8557	0.0764567	2.05373	0.00138193	0.827318	0.00177343	1.10606	0.0557442	0.723463	0.102824
PS58/274-1	Central S Pacific	-59.207	-114.888	-5136	-4.94482	0.211985	0.711353	0.000501663	15.6531	0.00562788	18.9378	0.0413365	38.9041	0.0583564	2.05432	0.0023471	0.826553	0.00151732	1.1731	0.0475106	0.744107	0.0737554
PS75/051-1	Central S Pacific	-52.8122	-107.805	-3949	-4.97464	0.216337	0.711078	0.000597299	15.6615	0.00397604	19.0832	0.0677165	39.0763	0.0726104	2.0477	0.00350014	0.820702	0.00274979	1.09939	0.0270124	0.709445	0.0818771
PS75/034-2	SE Pacific (off Patagonia)	-54.3687	-80.09	-4436	-3.71262	0.47432	0.70833	0.000510315	15.6396	0.00152788	18.8314	0.0266208	38.8039	0.0306359	2.06061	0.00142843	0.83051	0.00109149	1.18885	0.0380771	0.571858	0.156451
SO213/082-1	NZ margin	-45.7775	176.602	-2066	-4.32437	0.387879	0.710479	0.000384588	15.6722	0.00464498	19.3058	0.0847818	39.3351	0.0907158	2.03749	0.00428503	0.811785	0.00332839	1.14435	0.0790438	0.761816	0.052477
PS97/111-1	Patagonian shelf	-54.3847	-74.6065	-2364	-4.94502	0.517065	0.709947	0.000563544	15.6499	0.00494069	19.0191	0.0643875	39.018	0.08057	2.05152	0.00288048	0.822853	0.00255216	1.11081	0.0398007	0.698613	0.0451246
a 143Nd/144Ndnorm. expressed as εNd = ((143Nd/144Ndsample)/(143Nd/144NdCHUR) – 1) × 10,000
b2SD is the 2 sigma standard deviation of the individual LGM time slice values at the respective location.
cNormalized radiogenic isotope ratios, corrected for machine offset (see Methods section of the main text of this publication).
dEuropium anomaly calculated from the PAAS-normalized values (Taylor, S. R., & McLennan, S. M., 1985. The continental crust: its composition and evolution. Blackwell, Cambridge Mass., USA). See Supplementary Note 2 for more details.
eLa/Yb ratio calculated from the PAAS-normalized values (Taylor, S. R., & McLennan, S. M., 1985. The continental crust: its composition and evolution. Blackwell, Cambridge Mass., USA). See Supplementary Note 2 for more details.
*Not including Pb isotope results for sample PS75/079-2 28.5-29.5 cm.
