# Supplementary material for: A circumpolar dust conveyor in the glacial Southern Ocean
Source: Nat Commun. 2020 Nov 9;11:5655. doi: 10.1038/s41467-020-18858-y (PMC7652835; doi:10.1038/s41467-020-18858-y)
Supplement: Supplementary file 4 — Supplementary Data 3 [file 41467_2020_18858_MOESM4_ESM.xlsx]

## Sheet: Supplementary Data File 3
Supplementary Data File 3: Results of Holocene dust fraction samples (<5/10 µm) from the South Pacific.
All data shown from HCl/EDTA leached samples (see Methods and Supplementary Note 1 for further details). Trace element results highlighted in red indicate samples analysed near the limit of detection. Pb isotope results of <5 µm fraction samples and most trace element data are from this study; all other results, including the trace element data in italics, are from Wengler et al. (2019, Geochim. …
Lab ID	Core	Ocean area	Grain size fraction	Lat. (°N)	Long. (°E)	Water depth (m)	Digest weight (mg)+	143Nd/144Ndnorm.a	2SEb	ɛNdc	2SE	2SDd	87Sr/86Srnorm.a	2SE	2SDd	207Pb/204Pbnorm.a	2SE	2SDd	206Pb/204Pbnorm.a	2SE	2SDd	208Pb/204Pbnorm.a	2SE	2SDd	208Pb/206Pbnorm.a	2SE	2SDd	207Pb/206Pbnorm.a	2SE	2SDd	Sr (µg/g)	Zr (µg/g)	Ba (µg/g)	La (µg/g)	Ce (µg/g)	Pr (µg/g)	Nd (µg/g)	Sm (µg/g)	Eu (µg/g)	Gd (µg/g)	Tb (µg/g)	Dy (µg/g)	Ho (µg/g)	Er (µg/g)	Tm (µg/g)	Yb (µg/g)	Lu (µg/g)	Pb (µg/g)
D9	PS75/084-1	SW Pacific	<5 µm	-61.0498	-159.587	-3313	15.4	0.512291	2.05744e-05	-6.77026	0.401615	0.398055	0.710636	2.22316e-05	2.65683e-05	15.6455	0.000891985	0.00159185	18.6613	0.00114093	0.00255989	38.6366	0.00218883	0.00710118	2.07045	3.68379e-05	0.000278409	0.838391	1.56376e-05	9.22859e-05	16.7753	5.9987	29.2058	0.738961	1.44416	0.132468	0.816558	0.0996753	0.0402519	0.154329	0.0318182	0.0970779	0.0253247	0.0707792	0.0116883	0.0452381	0.00714286	0.665584
D6	PS75/064-2	Central S Pacific	<5 µm	-61.0125	-139.463	-4595	16	0.512391	1.14757e-05	-4.8108	0.223963	0.398055	0.711944	1.50456e-05	2.65683e-05	15.6337	0.000460049	0.00159185	18.5946	0.000547714	0.00255989	38.4829	0.00111935	0.00710118	2.06955	2.08991e-05	0.000278409	0.840763	9.09006e-06	9.22859e-05	35.5625	16.7481	87.7794	2.025	3.57375	0.404375	1.8825	0.3225	0.0914299	0.334583	0.06125	0.29	0.065	0.19125	0.030625	0.175417	0.02875	1.77438
D5	PS58/272-4	Central S Pacific	<5 µm	-60.61	-115.837	-5078	17.7	0.512402	8.70269e-06	-4.604	0.169841	0.398055	0.710068	1.04452e-05	2.65683e-05	15.6354	0.000520195	0.00159185	18.6568	0.000566987	0.00255989	38.5464	0.001351	0.00710118	2.06609	2.73672e-05	0.000278409	0.838046	8.27977e-06	9.22859e-05	61.274	26.6938	169.758	3.80565	7.23164	0.844633	3.4178	0.607627	0.167896	0.618456	0.10226	0.549435	0.118644	0.378249	0.0553672	0.354237	0.0536723	2.80452
D7	SO213/026-1	Central S Pacific	<5 µm	-35.9942	-109.911	-2830	1.9	0.512343	1.31024e-05	-5.75034	0.255734	0.398055	0.70996	1.14012e-05	2.65683e-05	15.6134	0.00041613	0.00159185	18.4873	0.000425572	0.00255989	38.3725	0.00115464	0.00710118	2.07562	2.48791e-05	0.000278409	0.844547	7.87907e-06	9.22859e-05	159.612	191.245	424.002	13.3453	25.7311	2.93368	11.0261	2.00105	0.508038	2.04456	0.332105	2.06053	0.442105	1.40789	0.232632	1.56772	0.256842	9.21053
D8	PS2699-5 (PS35/177)	SE Pacific	<5 µm	-61.018	-89.499	-4957	31	0.512478	1.07927e-05	-3.11471	0.210598	0.398055	0.70889	1.19162e-05	2.65683e-05	15.6343	0.000540982	0.00159185	18.6766	0.00063056	0.00255989	38.5495	0.00149519	0.00710118	2.06409	2.12242e-05	0.000278409	0.83712	7.68016e-06	9.22859e-05	181.639	100.85	547.074	12.9242	26.2419	3.13645	12.4919	2.45419	0.632632	2.38269	0.394839	2.395	0.501935	1.54935	0.235484	1.57495	0.24	8.12903
D14	PS75/034-1	SE Pacific (off Patagonia)	<5 µm	-54.3685	-80.0897	-4450	34.8	0.512442	9.57988e-06	-3.83059	0.186946	0.398055	0.709331	9.37138e-06	2.65683e-05	15.6346	0.000517499	0.00159185	18.7692	0.000470874	0.00255989	38.7619	0.00143974	0.00710118	2.0652	4.03135e-05	0.000278409	0.832994	1.10094e-05	9.22859e-05	220.601	61.2247	644.135	12.9526	25.542	3.11322	12.2082	2.52155	0.668042	2.47385	0.393103	2.38736	0.497701	1.50661	0.230747	1.50536	0.227874	5.46351
G7	PS97/027-1	Patagonian shelf	<5 µm	-54.3847	-74.6065	-2364	42.3	0.51239	8.10596e-06	-4.8353	0.158199	0.398055	0.709442	1.52741e-05	2.65683e-05	15.6461	0.000799979	0.00159185	18.9416	0.000785891	0.00255989	38.9284	0.00248091	0.00710118	2.05519	5.77834e-05	0.000278409	0.826012	1.41536e-05	9.22859e-05	224.78	102.576	627.038	19.1799	38.8591	4.61631	18.4058	3.69267	0.891949	3.46745	0.572813	3.62175	0.738771	2.24976	0.341135	2.20859	0.328605	5.15225
MA-13	PS75/105-1	NZ margin	<10 µm	-44.4087	174.625	-669	137.3	0.51242	9.39287e-06	-4.25263	0.183304	0.185425	0.709713	1.87688e-05	2.5238e-05	15.6797	0.000337825	0.000983312	19.4451	0.000378232	0.00116029	39.5014	0.000869542	0.00274673	2.03145	1.77505e-05	9.7126e-05	0.806358	7.98997e-06	3.34127e-05	156.376	124.844	523.538	4.01923	11.8701	1.61092	7.24232	1.9142	0.448512	1.87521	0.33547	2.17014	0.467881	1.49082	0.228551	1.50677	0.234523	2.68405
MA-11	PS75/097-5	SW Pacific	<10 µm	-59.7004	-171.357	-4675	118.8	0.512446	9.13254e-06	-3.75385	0.178215	0.185425	0.709106	1.3548e-05	1.68727e-05	15.6565	0.000402387	0.000983312	18.9053	0.000394883	0.00116029	38.9381	0.00117393	0.00274673	2.05964	3.06737e-05	9.7126e-05	0.828153	7.65166e-06	3.34127e-05	85.2874	47.5064	201.827	5.84074	11.421	1.30185	5.22441	1.13737	0.285535	1.04714	0.16734	1.09251	0.227441	0.680556	0.10202	0.680584	0.103704	2.07088
MB-14	PS75/084-1	SW Pacific	<10 µm	-61.0498	-159.587	-3313	51.1	0.512329	1.77553e-05	-6.03047	0.346561	0.393048	0.710855	1.97274e-05	2.59588e-05	15.631	0.000697906	0.000983312	18.4059	0.000812119	0.00116029	38.3561	0.00168796	0.00274673	2.08392	3.34655e-05	9.7126e-05	0.849242	1.4264e-05	3.34127e-05
MA-12	PS75/076-1	SW Pacific	<10 µm	-55.5285	-156.141	-3745	87.2	0.512411	9.4093e-06	-4.43241	0.183628	0.185425	0.709619	1.11097e-05	1.68727e-05	15.6555	0.000367196	0.000983312	18.901	0.000392646	0.00116029	38.8663	0.00105019	0.00274673	2.05632	2.45863e-05	9.7126e-05	0.828287	6.67112e-06	3.34127e-05	126.855	84.0913	320.738	9.35275	20.0138	2.29518	8.94117	1.78761	0.430876	1.68555	0.265596	1.73394	0.344266	1.0328	0.157339	1.03769	0.15711	3.29702
MB-11	PS75/070-1	SW Pacific	<10 µm	-58.5814	-150.066	-2839	28.3	0.5124	2.31413e-05	-4.64515	0.451625	0.488208	0.710446	2.14109e-05	2.72601e-05	15.6316	0.00102858	0.000983312	18.5307	0.00121638	0.00116029	38.4445	0.00258387	0.00274673	2.07465	3.90384e-05	9.7126e-05	0.843554	1.95245e-05	3.34127e-05
MC-4	PS75/064-2	Central S Pacific	<10 µm	-61.0125	-139.463	-4595	57.2	0.512395	8.40131e-06	-4.73653	0.163962	0.185425	0.711733	1.726e-05	1.68727e-05	15.6391	0.000349858	0.000983312	18.6523	0.000384893	0.00116029	38.5508	0.000887588	0.00274673	2.06682	2.67737e-05	9.7126e-05	0.838454	1.33149e-05	3.34127e-05	14.493	4.07098	32.6916	0.771678	1.46538	0.158741	0.327273	0.052972	0.0167978	0.0776224	0.00244755	0.0784965	0.0227273	0.0596154	0.0048951	0.02669	0.00664336	0.366783
MA-10	PS75/062-1	Central S Pacific	<10 µm	-58.277	-135.626	-4147	117.4	0.512392	6.95188e-06	-4.79254	0.135675	0.185425	0.710498	1.33935e-05	1.68727e-05	15.6272	0.00044022	0.000983312	18.3986	0.000417533	0.00116029	38.3358	0.00130659	0.00274673	2.08363	2.84734e-05	9.7126e-05	0.849369	7.09291e-06	3.34127e-05	9.29625	3.36763	19.4888	0.639523	1.31414	0.140034	0.389012	0.0784497	0.0172879	0.0756388	0.00783646	0.0760647	0.018569	0.0553663	0.00647359	0.0413969	0.00698467	0.351448
MB-8	PS58/266-4	Central S Pacific	<10 µm	-65.623	-116.625	-4845	23.1	0.512409	7.48852e-06	-4.46879	0.146143	0.185425	0.709895	1.37946e-05	1.68727e-05	15.6498	0.000486719	0.000983312	18.8825	0.000479587	0.00116029	38.7908	0.00150315	0.00274673	2.05434	3.6765e-05	9.7126e-05	0.828802	8.96862e-06	3.34127e-05	50.7697	20.8693	117.402	3.32035	6.26407	0.704762	1.92251	0.344589	0.0873437	0.391919	0.0380952	0.38658	0.0961039	0.258009	0.034632	0.218182	0.038961	1.42857
MB-6	PS58/268-1	Central S Pacific	<10 µm	-63.458	-115.39	-5099	50.3	0.5124	8.36356e-06	-4.64041	0.163223	0.185425	0.709756	1.32595e-05	1.68727e-05	15.6464	0.000462009	0.000983312	18.8617	0.000479235	0.00116029	38.7678	0.00133295	0.00274673	2.05539	2.41306e-05	9.7126e-05	0.829537	6.61319e-06	3.34127e-05	50.7825	25.8417	129.395	3.80199	7.44612	0.859642	2.97396	0.539761	0.135832	0.53784	0.0715706	0.540358	0.114911	0.340755	0.0489066	0.311332	0.0500994	1.70895
MB-7	PS58/272-4	Central S Pacific	<10 µm	-60.61	-115.837	-5078	51.3	0.512397	7.6433e-06	-4.70218	0.149168	0.185425	0.71019	2.17826e-05	2.75531e-05	15.6429	0.000428794	0.000983312	18.744	0.000400679	0.00116029	38.6691	0.00137033	0.00274673	2.06302	3.65682e-05	9.7126e-05	0.834556	8.79416e-06	3.34127e-05	34.6928	15.9489	86.3166	2.40468	4.68265	0.534113	1.70838	0.373879	0.0753866	0.316699	0.0393762	0.317154	0.071345	0.209552	0.0280702	0.17232	0.0300195	1.22846
MB-5	PS58/276-1	Central S Pacific	<10 µm	-56.89	-113.573	-3896	56.5	0.512422	8.52064e-06	-4.22084	0.166282	0.185425	0.709731	1.32743e-05	1.68727e-05	15.6565	0.000343194	0.000983312	18.9698	0.000384745	0.00116029	38.9291	0.000971387	0.00274673	2.05217	2.07236e-05	9.7126e-05	0.82534	5.92547e-06	3.34127e-05	85.0503	52.9975	199.993	7.04212	14.2595	1.65735	5.98619	1.24248	0.28257	1.12909	0.170265	1.13257	0.235398	0.663009	0.103717	0.666195	0.105487	2.29841
MB-12	PS75/051-1	Central S Pacific	<10 µm	-52.8123	-107.805	-3977	0.75	0.512425	9.73933e-06	-4.1493	0.190063	0.26553	0.710137	1.3669e-05	1.68727e-05	15.6449	0.000404618	0.000983312	18.8178	0.000458248	0.00116029	38.7798	0.00112518	0.00274673	2.06081	2.56492e-05	9.7126e-05	0.831387	8.26446e-06	3.34127e-05	232.907	105.899	629.829	15.7093	30.7947	3.48533	10.8933	2.03333	0.502813	2.112	0.258667	2.05867	0.448	1.332	0.173333	1.11111	0.168	4.55733
MB-4	PS58/258-1	SE Pacific	<10 µm	-68.767	-102.088	-4181	37.3	0.512421	9.00129e-06	-4.24205	0.175662	0.185425	0.709091	1.86154e-05	2.51242e-05	15.6498	0.000342576	0.000983312	18.8883	0.000386306	0.00116029	38.7674	0.000941671	0.00274673	2.05247	2.22514e-05	9.7126e-05	0.828542	6.7501e-06	3.34127e-05	233.309	127.227	619.683	16.5217	30.9432	3.57265	13.5247	2.63324	0.671509	2.56211	0.391957	2.60188	0.552279	1.65871	0.24933	1.6613	0.258981	8.55121
MA-14	PS58/252-1	SE Pacific	<10 µm	-68.187	-97.155	-4507	112.8	0.512383	7.91968e-06	-4.98116	0.154566	0.185425	0.709593	1.50012e-05	1.68727e-05	15.6486	0.000388092	0.000983312	18.8679	0.000439622	0.00116029	38.7696	0.00103111	0.00274673	2.0548	1.77359e-05	9.7126e-05	0.829381	5.94474e-06	3.34127e-05	153.627	120.348	485.888	8.45426	21.6213	2.2523	8.99468	1.975	0.46306	1.86968	0.317376	2.03032	0.440248	1.35089	0.212589	1.44953	0.217021	7.25745
MA-9	PS2687-5 (PS35/138)	SE Pacific	<10 µm	-68.074	-92.556	-4454	103.3	0.512411	8.03986e-06	-4.43581	0.156903	0.185425	0.70895	1.70543e-05	2.39903e-05	15.6489	0.000344554	0.000983312	18.8866	0.000384641	0.00116029	38.7886	0.000916097	0.00274673	2.05377	1.99918e-05	9.7126e-05	0.828572	8.028e-06	3.34127e-05	182.895	119.765	596.252	10.6287	25.5973	2.82304	10.8468	2.38035	0.57262	2.14695	0.357599	2.30591	0.478219	1.45934	0.228267	1.51184	0.231171	6.80561
MB-10	PS2699-5 (PS35/177)	SE Pacific	<10 µm	-61.018	-89.499	-4957	52.2	0.512472	9.36458e-06	-3.23604	0.182733	0.185425	0.708588	1.43651e-05	1.68727e-05	15.6468	0.000429647	0.000983312	18.8455	0.000444891	0.00116029	38.7309	0.00123229	0.00274673	2.0552	2.72015e-05	9.7126e-05	0.830271	6.83923e-06	3.34127e-05	173.262	97.7207	461.028	13.9686	27.4954	3.21341	12.2741	2.49693	0.602887	2.38314	0.370115	2.4659	0.501533	1.52912	0.229885	1.52414	0.231801	5.82222
MB-3	PS58/292-1	SE Pacific	<10 µm	-56.567	-93.794	-5240	43.7	0.512486	7.55595e-06	-2.95877	0.147437	0.185425	0.708761	1.34945e-05	1.68727e-05	15.6461	0.000365723	0.000983312	18.87	0.000446902	0.00116029	38.7835	0.00104886	0.00274673	2.05531	2.5249e-05	9.7126e-05	0.829151	7.20827e-06	3.34127e-05	181.865	92.4879	425.708	12.6943	25.1268	2.97071	11.3684	2.31808	0.570712	2.13013	0.331808	2.15858	0.451716	1.35034	0.202746	1.34783	0.204577	5.34554
MB-13	PS75/034-1	SE Pacific (off Patagonia)	<10 µm	-54.3685	-80.0897	-4450	55.3	0.512425	1.06681e-05	-4.15545	0.208189	0.278792	0.708625	1.33379e-05	1.68727e-05	15.6415	0.000411844	0.000983312	18.8721	0.000431599	0.00116029	38.8272	0.00114489	0.00274673	2.0574	2.20346e-05	9.7126e-05	0.828814	6.57025e-06	3.34127e-05	239.058	104.992	527.983	17.7703	35.9863	4.20506	16.4664	3.46438	0.854824	3.31585	0.536347	3.48119	0.718626	2.11193	0.321519	2.16299	0.327306	5.41881
aNormalized radiogenic isotope ratios, corrected for machine offset (see Methods in the main text of this publication).
b2SE is the analytical 2 sigma standard error.
c 143Nd/144Ndnorm. expressed as εNd = ((143Nd/144Ndsample)/(143Nd/144NdCHUR) – 1) × 10,000
d2SD is the long term external reproducibility calculated as 2 sigma standard deviation of repeat analyses of secondary rock reference materials. The propagated error is reported when 2SE > 2SD. See Methods section of the main text for more details.
eEuropium anomaly calculated from the PAAS-normalized values (Taylor, S. R., & McLennan, S. M., 1985. The continental crust: its composition and evolution. Blackwell, Cambridge Mass., USA). See Supplementary Note 2 for more details.
fLa/Yb ratio calculated from the PAAS-normalized values (Taylor, S. R., & McLennan, S. M., 1985. The continental crust: its composition and evolution. Blackwell, Cambridge Mass., USA). See Supplementary Note 2 for more details.
+Sample digests above ~50 mg were processed where high opal content was evident in the leached <5/10 µm fraction. Where the leached <5/10 µm fraction sample yield was low, all material was consumed and processed sample digests were lower than 50 mg.
